# Supplementary material for: Differences in Stakeholders’ Perception of the Impact of COVID-19 on Clinical Care and Decision-Making
Source: Cancers (Basel). 2022 Sep 2;14(17):4317. doi: 10.3390/cancers14174317 (PMC9454870; doi:10.3390/cancers14174317)
Supplement: Supplementary file 1 [file cancers-14-04317-s001.zip]

Archive with 1 entries (1 files):
- cancers-1874515-supplementary.pdf
